# Supplementary material for: Electrocatalytic Oxidation of Benzaldehyde on Gold Nanoparticles Supported on Titanium Dioxide
Source: Nanomaterials (Basel). 2024 Jun 10;14(12):1005. doi: 10.3390/nano14121005 (PMC11206298; doi:10.3390/nano14121005)
Supplement: Supplementary file 1 [file nanomaterials-14-01005-s001.zip]

Archive with 1 entries (1 files):
- nanomaterials-3034885-SI.pdf
